# Supplementary material for: Augmented Reality-Assisted Periosteum Pedicled Flap Harvesting for Head and Neck Reconstruction: An Anatomical and Clinical Viability Study of a Galeo-Pericranial Flap
Source: J Clin Med. 2020 Jul 13;9(7):2211. doi: 10.3390/jcm9072211 (PMC7408700; doi:10.3390/jcm9072211)
Supplement: Supplementary file 1 [file jcm-09-02211-s001.zip]

Archive with 1 entries (1 files):
- jcm-834921.mp4
